# Supplementary material for: Enhanced Thermal Conductivity of Epoxy Composites Filled with Al2O3/Boron Nitride Hybrids for Underfill Encapsulation Materials
Source: Polymers (Basel). 2021 Jan 1;13(1):147. doi: 10.3390/polym13010147 (PMC7795928; doi:10.3390/polym13010147)
Supplement: Supplementary file 1 [file polymers-13-00147-s001.zip]

Archive with 1 entries (1 files):
- polymers-1057776-supplementary.mp4
